# Supplementary material for: Higher Adherence to Plant-Based Diet Lowers Type 2 Diabetes Risk among High and Non-High Cardiovascular Risk Populations: A Cross-Sectional Study in Shanxi, China
Source: Nutrients. 2023 Feb 3;15(3):786. doi: 10.3390/nu15030786 (PMC9920686; doi:10.3390/nu15030786)
Supplement: Supplementary file 1 [file nutrients-15-00786-s001.zip]

Archive with 1 entries (1 files):
- nutrients-2157517-supplementary.pdf
